# Supplementary material for: Changes in the secondary compounds of persimmon leaves as a defense against circular leaf spot caused by Plurivorosphaerella nawae
Source: PLoS One. 2020 Mar 6;15(3):e0230286. doi: 10.1371/journal.pone.0230286 (PMC7059969; doi:10.1371/journal.pone.0230286)
Supplement: S1 Data — (XLSX) [file pone.0230286.s001.xlsx]

## Sheet: Biochemical
Total Phenol
	Result (mg/g)	Average	STD.
	58.0152	58.0657	0.0874773
H1	58.1667
	58.0152
	21.197	21.2475	0.0874773
H2	21.3485
	21.197
	43.3182	43.5202	0.231443
D	43.4697
	43.7727
	19.5303	19.5808	0.0874773
1/2 H	19.5303
	19.6818
	37.2576	37.3081	0.0874773
1/2 D	37.2576
	37.4091
Total Flavonoid
	14.5833	14.8611	0.867361
H1	15.8333
	14.1667
	7.08333	6.11111	0.867361
H2	5.83333
	5.41667
	12.0833	12.0833	0
D	12.0833
	12.0833
	7.08333	6.38889	0.636469
1/2 H	6.25
	5.83333
	10.8333	10.4167	0.416667
1/2 D	10.4167
	10
Tennin
	32.3846	33.6667	1.60128
H1	35.4615
	33.1538
	4.69231	4.4359	1.17502
H2	5.46154
	3.15385
	29.3077	28.7949	1.60128
D	30.0769
	27
	0.846154	2.12821	1.17502
1/2 H	2.38462
	3.15385
	19.3077	19.0513	0.444116
1/2 D	19.3077
	18.5385
DPPH
	42.1053	42.2868	0.314347
H1	42.1053
	42.6497
	27.2232	26.7998	0.377798
H2	26.4973
	26.6788
	38.657	38.415	0.277228
D	38.4755
	38.1125
	26.4973	26.6788	0.314347
1/2 H	26.4973
	27.0417
	34.4828	34.4223	0.104782
1/2 D	34.4828
	34.3013
ABTS
	75.243	75.3078	0.0648088
H1	75.3727
	75.3078
	34.8671	35.0184	0.261922
H2	34.8671
	35.3208
	65.8458	65.6945	0.13491
D	65.5865
	65.6513
	34.6727	34.5215	0.13491
1/2 H	34.4783
	34.4135
	56.3189	56.4701	0.13491
1/2 D	56.5781
	56.5133
Vit-C
	12.6	13.9333	1.1547
H1	14.6
	14.6
	0.6	1.26667	1.1547
H2	0.6
	2.6
	6.6	7.26667	1.1547
D	6.6
	8.6
	2.6	1.93333	1.1547
1/2 H	2.6
	0.6
	4.6	5.26667	1.1547
1/2 D	4.6
	6.6

## Sheet: AUDPC
KNU farm-2017	AUDPC (Avarage)	SD
Old leaves	285.07	1.49703
Newly sprouting leaves	8.07	1.46401
KNU farm-2018	AUDPC
Old leaves	330.42	22.4625
Newly sprouting leaves	69.54	6.25273
WO-2017	AUDPC
Old leaves	145.85	13.5758
Newly sprouting leaves	7.83	1.90563
WO-2018	AUDPC
Old leaves	199.04	22.4424
Newly sprouting leaves	29.81	4.47828
Control exoeriment	AUDPC
Old leaves	186.83	4.97038
Younger leaves	41.85	1.44648
